# Supplementary material for: Migration Modeling as a Valuable Tool for Exposure Assessment and Risk Characterization of Polyethylene Terephthalate Oligomers
Source: Molecules. 2022 Dec 25;28(1):173. doi: 10.3390/molecules28010173 (PMC9822255; doi:10.3390/molecules28010173)
Supplement: Supplementary file 1 [file molecules-28-00173-s001.zip]

Archive with 1 entries (1 files):
- molecules-2087139-supplementary.pdf
